# Supplementary material for: Quantifying patterns of alcohol consumption and its effects on health and wellbeing among BaYaka hunter-gatherers: A mixed-methods cross-sectional study
Source: PLoS One. 2021 Oct 27;16(10):e0258384. doi: 10.1371/journal.pone.0258384 (PMC8550590; doi:10.1371/journal.pone.0258384)
Supplement: S1 Dataset — (XLSX) [file pone.0258384.s002.xlsx]

## Sheet: Coded interview responses
ID	Camp	Sex	Q1 response 1	Q1 response 2	Q1 response 3	Q2a	Q2b	Q3a	Q3b	Q4 response 1	Q4 response 2	Q5	Q6	Q7 response 1	Q7 response 2
1	Longa	Male	lotoko	molenge	samba	friend/family	NA	NA	NA	mood alteration	habit/need	yes	yes	violence, unspecified
2	Longa	Male	lotoko			bantu	NA	No	NA	mood alteration		no	yes	no problems
3	Longa	Male	NA			bantu	NA	No	NA	mood alteration	social	yes	yes	violence, unspecified
4	Longa	Male	lotoko			shop/bar	debt with bantu	Yes	NA	mood alteration		no	yes	good for music/dance
5	Longa	Male	lotoko			shop/bar	debt with bantu	Yes	Yes	music/dance/ritual		no	yes	violence, unspecified
6	Longa	Male	lotoko			shop/bar	other work	No	NA	mood alteration	social	no	no	good for music/dance	violence, unspecified
7	Longa	Male	beer			shop/bar	selling forest foods to bantu	Yes	Yes	habit/need		yes	yes	NA
8	Longa	Male	pastis			bantu	NA	Yes	NA	mood alteration		no	yes	good for music/dance
9	Longa	Male	lotoko			shop/bar	selling forest foods to bantu	Yes	Yes	habit/need	mood alteration	no	no	violence, unspecified
10	Longa	Male	pastis			shop/bar	work for bantu	Yes	No	mood alteration		yes	yes	violence, unspecified	talking nonsense
11	Longa	Male	molenge			NA	NA	Yes	Yes	mood alteration		yes	no	violence, unspecified	disorder/disturbance, unspecified
12	Longa	Male	vinesol			NA	NA	Yes	NA	mood alteration		no	no	talking nonsense
13	Longa	Female	pastis			NA	NA	Yes	NA	mood alteration		yes	yes	good for music/dance
14	Longa	Female	apollon			shop/bar	selling forest foods to bantu	No	NA	habit/need		no	yes	disorder/disturbance, unspecified
15	Longa	Female	pastis			bantu	NA	No	NA	NA		no	yes	good for music/dance
16	Longa	Female	lotoko			shop/bar	selling forest foods to bantu	No	NA	habit/need		yes	yes	disorder/disturbance, unspecified
17	Longa	Female	pastis	café rum		friend/family	NA	NA	NA	mood alteration		NA	NA	talking nonsense
18	Longa	Female	molenge			shop/bar	selling forest foods to bantu	Yes	Yes	social		no	NA	NA
19	Longa	Female	kitoko			shop/bar	selling forest foods to bantu	Yes	Yes	social		yes	yes	good for music/dance
20	Longa	Female	lotoko			shop/bar	selling forest foods to bantu	No	NA	mood alteration		no	NA	good for mood
21	Longa	Female	lotoko	pastis		friend/family	NA	No	NA	NA		NA	NA	NA
22	Longa	Female	lotoko			bantu	NA	Yes	No	health benefit	mood alteration	yes	yes	disorder/disturbance, unspecified
23	Longa	Female	molenge			bantu	other work	No	NA	music/dance/ritual		no	NA	NA
24	Longa	Female	molenge			shop/bar	debt with bantu	Yes	NA	habit/need		yes	yes	NA
25	Longa	Female	lotoko			shop/bar	selling forest foods to bantu	Yes	Yes	social		no	yes	NA
26	Sembola	Male	café rum			shop/bar	other work	NA	NA	mood alteration		no	NA	no problems
27	Sembola	Male	beer			shop/bar	other work	NA	NA	music/dance/ritual		no	no	no problems
28	Sembola	Male	beer			shop/bar	work for bantu	NA	NA	music/dance/ritual		NA	NA	no problems
29	Sembola	Male	café rum			friend/family	NA	NA	NA	mood alteration		no	no	health problems
30	Sembola	Male	lotoko			shop/bar	selling forest foods to bantu	NA	NA	habit/need		no	yes	violence, unspecified
31	Sembola	Male	beer			shop/bar	other work	NA	NA	mood alteration	habit/need	yes	no	violence, unspecified
32	Sembola	Male	beer			shop/bar	friend/family	NA	NA	mood alteration	habit/need	no	no	violence, unspecified	domestic violence
33	Sembola	Male	molenge			shop/bar	work for bantu	NA	NA	mood alteration	music/dance/ritual	yes	yes	domestic violence
34	Sembola	Male	café rum			shop/bar	debt with bantu	NA	NA	social		NA	no	violence, unspecified
35	Sembola	Male	apollon	café rum		shop/bar	other work	NA	NA	habit/need		no	no	no problems
36	Sembola	Male	beer			shop/bar	selling forest foods to bantu	NA	NA	habit/need		no	no	violence, unspecified
37	Sembola	Male	molenge			shop/bar	work for bantu	NA	NA	habit/need		yes	no	disorder/disturbance, unspecified
38	Sembola	Male	pastis	apollon		shop/bar	work for bantu	NA	NA	health benefit		no	no	domestic violence
39	Sembola	Male	lotoko			shop/bar	selling forest foods to bantu	NA	NA	social		no	no	violence, unspecified
40	Sembola	Male	molenge			bantu	NA	NA	NA	mood alteration	health benefits	no	no	talking nonsense
41	Sembola	Male	lotoko			NA	NA	NA	NA	habit/need		no	no	disorder/disturbance, unspecified
42	Sembola	Male	apollon			shop/bar	selling forest foods to bantu	NA	NA	social		no	no	no problems
43	Sembola	Male	molenge			shop/bar	work for bantu	NA	NA	NA		NA	NA	violence, unspecified	domestic violence
44	Sembola	Male	apollon			shop/bar	work for bantu	NA	NA	mood alteration		no	no	violence, unspecified
45	Sembola	Male	lotoko			friend/family	NA	NA	NA	health benefit		no	no	NA
46	Sembola	Female	molenge			shop/bar	work for bantu	NA	NA	music/dance/ritual		yes	no	no problems
47	Sembola	Female	lotoko			shop/bar	work for bantu	NA	NA	habit/need		yes	no	violence, unspecified
48	Sembola	Female	beer			shop/bar	NA	NA	NA	habit/need		yes	no	violence, unspecified
49	Sembola	Female	beer			friend/family	NA	NA	NA	music/dance/ritual		yes	yes	disorder/disturbance, unspecified
50	Sembola	Female	beer			shop/bar	friend/family	NA	NA	social		no	no	violence, unspecified
51	Sembola	Female	beer			NA	NA	NA	NA	habit/need		yes	no	violence, unspecified
52	Sembola	Female	lotoko			friend/family	NA	NA	NA	music/dance/ritual		no	no	violence, unspecified
53	Sembola	Female	lotoko			shop/bar	work for bantu	NA	NA	habit/need		no	yes	violence, unspecified
54	Sembola	Female	molenge	beer		friend/family	NA	NA	NA	music/dance/ritual	habit/need	yes	no	violence, unspecified
55	Sembola	Female	molenge			bantu	work for bantu	NA	NA	health benefit		yes	no	violence, unspecified
56	Sembola	Female	lotoko			bantu	work for bantu	NA	NA	social	mood alteration	no	no	violence, unspecified

## Sheet: Quantitative data
ID2	Camp	Weight	Height	BMI	Sex	Age	Systolic BP	Diastolic BP	Heart Rate	HbA1c (mmol/mol)	Haemoglobin (g/L)	Total WBC	Frequency of weekly alcohol consumption	Volume of alcohol consumed per occasion (cups)	Type of alcohol consumed
1	njoki	58.6	163.2	22.0018	m	42.4	145	96	76	31	149	12.8	1	5	Lotoko
2	njoki	57	159.6	22.3774	m	46.3	115	75	75	31	149	11	3	10	Mixed
3	njoki	NA	NA	NA	m	39.4	91	61	63	21	131	12.6	0	0	NA
4	njoki	52.4	152.6	22.5021	m	39.4	133	89	81	38	146	9.2	7	5	Mixed
5	njoki	46.7	152.6	20.0543	m	65.1	137	93	77	NA	109	10.3	1	10	Mixed
6	njoki	38.1	145.5	17.997	m	26.7	122	85	101	30	138	10	2	2	Lotoko
7	njoki	54.4	157.8	21.8467	m	65.1	153	89	82	NA	NA	NA	7	2	Lotoko
8	njoki	44.6	148	20.3616	f	16.6	112	86	64	36	116	8.1	1	1	Lotoko
9	njoki	51.4	146.5	23.949	f	39.4	132	89	106	33	131	10	2	3	Beer
10	njoki	51.6	161	19.9066	f	31.6	129	82	76	26	119	7.6	2	2	Beer
11	njoki	50.5	147.2	23.3064	f	34.8	120	96	103	37	120	5.5	1	1	Lotoko
12	njoki	41.2	143.3	20.0634	f	55.8	134	87	94	NA	NA	10.9	7	5	Lotoko
13	njoki	51	151.6	22.1907	m	37.2	120	77	82	40	139	9.7	1	10	Lotoko
14	njoki	53.2	157.1	21.5556	m	22.2	107	66	92	29	130	10.3	3	4	Lotoko
15	njoki	50.3	148	22.9638	f	15	120	77	77	26	123	7.4	1	2	Lotoko
16	njoki	45.8	146.7	21.2816	f	28.3	130	84	88	39	106	NA	2	2	Lotoko
17	njoki	52.5	148.7	23.7431	f	31.6	109	74	94	31	104	NA	2	2	Lotoko
18	njoki	40.9	150.5	18.0572	f	52.3	152	99	110	32	113	NA	7	3	Lotoko
19	njoki	52.1	143.7	25.2304	f	18.2	121	77	100	28	133	NA	2	2	Lotoko
20	njoki	49.4	146.4	23.0486	f	45.3	155	97	88	NA	NA	NA	4	3	Lotoko
21	njoki	48.5	145.3	22.9726	f	37.2	135	94	99	25	NA	NA	2	1	Lotoko
22	njoki	47.8	149	21.5306	f	26.7	115	66	70	27	127	NA	1	2	Lotoko
23	njoki	49.5	146.2	23.1585	f	65.1	143	90	64	NA	121	NA	1	3	Lotoko
24	njoki	31.9	134.2	17.7127	f	37.2	130	84	153	39	106	NA	2	1	Lotoko
25	njoki	44.9	146.7	20.8634	f	25	122	89	97	27	123	NA	3	3	Lotoko
26	njoki	43.8	145	20.8323	f	54.1	113	76	76	32	127	NA	3	3	Lotoko
27	bilikombo	45.6	149.1	20.5121	m	26.7	128	76	78	36	142	6.6	5	5	Lotoko
28	bilikombo	61.7	167.5	21.9915	m	NA	135	80	95	34	144	9.8	1	3	Lotoko
29	longa	NA	NA	NA	m	59	126	79	78	34	135	7.25	NA	NA	NA
30	longa	NA	NA	NA	m	72	90	57	64	45	129	7.7	NA	NA	NA
31	longa	NA	NA	NA	m	35.5	105	58	66	36	124	10.7	NA	NA	NA
32	longa	64.9	173.1	21.6596	m	35.5	125	70	56	40	119	7.6	1	6	NA
33	longa	62	154.4	26.0074	m	NA	110	77	68	32	127	5.8	2	1	Lotoko
34	longa	46	149.4	20.609	m	78	104	66	73	26	132	NA	7	3	Mixed
35	longa	55.2	156	22.6824	m	30	115	64	59	32	117	4.3	1	1	Apollon
36	longa	NA	NA	NA	m	40	103	71	60	27	125	5	NA	2	Pastis
37	longa	49	148.2	22.31	m	NA	115	69	96	32	136	7.8	1	1	Pastis
38	longa	53.2	152.8	22.7858	m	45.5	130	78	56	33	124	8.4	3	2	Lotoko
39	longa	51.6	162.1	19.6374	m	71	136	71	63	26	116	7.4	3	2.5	Lotoko
40	longa	50.3	154.2	21.1543	f	18	90	72	73	22	130	6.9	0	0	NA
41	longa	50.8	145.1	24.1284	f	74	125	83	62	32	136	5.5	1	3	Mixed
42	longa	45.6	147.4	20.9879	f	37	135	93	90	40	110	9.6	4	3	Lotoko
43	longa	NA	NA	NA	f	NA	155	100	69	33	119	12.1	7	2	Lotoko
44	longa	40.9	142.5	20.1416	f	64.5	134	82	52	33	113	8.35	3	3	Lotoko
45	longa	40.7	145.1	19.3312	f	68	123	88	74	33	116	4.7	3	4	Lotoko
46	longa	42.8	150.6	18.871	f	65	133	82	92	30	103	10.6	3	3	Mixed
47	longa	46.9	158.8	18.5982	f	62	114	83	70	34	118	7.3	2	2	Lotoko
48	longa	34.6	144.6	16.5478	f	88	178	96	106	23	109	12.6	7	1	Lotoko
49	longa	50.7	146.1	23.7524	f	52	115	76	77	NA	NA	6.1	1	2	Lotoko
50	longa	42.7	143.7	20.6783	f	NA	109	78	78	33	NA	9.7	1	0.5	Lotoko
51	longa	48.6	143.5	23.6011	f	NA	126	81	67	37	121	6.9	0	0	NA
52	longa	NA	NA	NA	f	45.5	97	56	83	34	109	5.3	NA	NA	NA
53	longa	52.1	144	25.1254	f	28.5	90	73	70	22	108	5.8	3	0.5	Lotoko
54	longa	61.1	145.6	28.8216	f	27.25	108	63	81	23	108	8.1	3	2	Apollon
55	longa	52.2	145.2	24.7592	f	27.25	101	66	73	27	113	8.3	3	2	Lotoko
56	longa	45.5	152.6	19.539	f	21	146	81	87	31	117	NA	0	0	NA
57	longa	41.4	148.4	18.7989	f	20	128	83	82	33	108	6.8	2	2	Apollon
58	longa	36.2	136.3	19.4857	f	16	97	77	90	22	115	14.2	0	0	NA
59	longa	58.6	157.8	23.5333	m	24	106	72	70	37	138	7.6	2	5	Molenge
60	longa	45	145.7	21.1979	m	NA	110	87	60	26	102	4.6	0	0	NA
61	longa	52.8	159.3	20.8067	m	29	123	82	73	34	127	8.9	1	10	Lotoko
62	longa	42.3	139.2	21.8304	m	NA	114	74	63	31	119	9	0	0	NA
63	longa	50.7	155.7	20.9137	m	23.25	121	66	85	NA	NA	NA	0	0	NA
64	longa	53.4	154.5	22.3709	f	23	108	76	89	34	117	7.9	2	1	Pastis
65	longa	56	160.2	21.8204	m	23.75	116	75	77	28	134	9.3	2	6	Mixed
66	longa	42.5	149.1	19.1176	f	NA	111	84	78	33	114	8.2	1	1	Lotoko
67	longa	51.8	156.8	21.0687	m	23.5	98	58	57	28	120	5	0	0	NA
68	longa	50.8	148.3	23.0984	m	43	106	72	85	32	121	2.9	1	3	Lotoko
69	longa	45	148	20.5442	f	26.5	105	85	77	23	119	7.4	2	2	Lotoko
70	longa	45.4	157.8	18.2323	f	NA	107	76	122	30	126	4.8	0	0	NA
71	longa	48.3	152.2	20.8506	m	17.5	117	73	63	28	131	8.3	1	2	Lotoko
72	longa	51.3	154.7	21.4357	m	77.5	138	89	75	31	124	5.7	1	5	Molenge
73	longa	54.9	150	24.4	f	NA	118	77	76	28	110	7.6	2	3	Lotoko
74	longa	40.7	145.1	19.3312	m	41	134	77	65	28	128	5.7	1	1	Rum
75	longa	52.2	156.8	21.2314	m	51	116	77	64	32	125	5.4	7	3	Lotoko
76	longa	54.6	158.2	21.8162	m	49	156	81	78	30	160	9.2	2	3	Lotoko
77	longa	50.5	150.4	22.3252	m	51	122	77	80	43	NA	11.9	7	4	Pastis
78	longa	50.5	150.4	22.3252	m	31	123	77	76	NA	135	7.1	7	5	Apollon
79	longa	59.4	148.8	26.8275	f	42	120	87	68	NA	120	4.6	5	2	Mixed
80	longa	45.2	145	21.4982	f	48.5	111	76	73	NA	119	5.95	2	5	Mixed
81	longa	47.5	153	20.2913	f	29.5	120	86	97	NA	83	12.6	1	3	Lotoko
82	longa	NA	NA	NA	f	25	121	75	77	25	131	13.7	NA	4	Mixed
83	longa	40.8	150.8	17.9414	f	NA	102	80	74	50	139	14	0	0	NA
